# Supplementary material for: Therapeutic Patient Education for Fibromyalgia during Spa Therapy: The FiETT Randomized Controlled Trial
Source: Int J Environ Res Public Health. 2022 Apr 11;19(8):4613. doi: 10.3390/ijerph19084613 (PMC9030628; doi:10.3390/ijerph19084613)
Supplement: Supplementary file 1 [file ijerph-19-04613-s001.zip]

Archive with 1 entries (1 files):
- ijerph-1601282-supplementary.pdf
